# Supplementary material for: Prolonged contact with dendritic cells turns lymph node‐resident NK cells into anti‐tumor effectors
Source: EMBO Mol Med. 2016 Jul 12;8(9):1039–51. doi: 10.15252/emmm.201506164 (PMC5009809; doi:10.15252/emmm.201506164)
Supplement: Supplementary file 3 — Movie EV2 [file EMMM-8-1039-s003.zip]

Archive with 3 entries (2 files):
- Video2/
- Video2/EMM-2015-06164_video-2.mp4
- Video2/Video2.docx
